# Supplementary material for: Overcoming the Low Oral Bioavailability of Deuterated Pyrazoloquinolinone Ligand DK-I-60-3 by Nanonization: A Knowledge-Based Approach
Source: Pharmaceutics. 2021 Jul 31;13(8):1188. doi: 10.3390/pharmaceutics13081188 (PMC8400889; doi:10.3390/pharmaceutics13081188)
Supplement: Supplementary file 1 [file pharmaceutics-13-01188-s001.zip]

Archive with 1 entries (1 files):
- pharmaceutics-1285136-supplementary.pdf
